# Supplementary material for: Crosstalk between cancer-associated fibroblasts and non-neuroendocrine tumor cells in small cell lung cancer involves in glycolysis and antigen-presenting features
Source: Mol Med. 2024 Dec 25;30:274. doi: 10.1186/s10020-024-01051-y (PMC11669202; doi:10.1186/s10020-024-01051-y)
Supplement: Supplementary file 1 — Supplementary Material 1 [file 10020_2024_1051_MOESM1_ESM.xlsx]

## Sheet: Table S1
Supplementary Table S1: Information of SCLC tissue array	组织芯片说明书（仅供科研使用）
No.	R801001
Location	Age	Gender	pathology	TNM	Stage	Source
A1	65	Male	SCLC	T1bN0M0	IA2	Primary
A2	65	Male	SCLC	T1bN0M0	IA2	Primary
A3	62	Male	SCLC	T1cN0M0	IA3	Primary
A4	62	Male	SCLC	T1cN0M0	IA3	Primary
A5	54	Male	SCLC	T1cN0M0	IA3	Primary
A6	54	Male	SCLC	T1cN0M0	IA3	Primary
A7	51	Female	SCLC	T2aN0M0	IB	Primary
A8	51	Female	SCLC	T2aN0M0	IB	Primary
A9	47	Male	SCLC	T2aN0M0	IB	Primary
A10	47	Male	SCLC	T2aN0M0	IB	Primary
B1	16	Male	SCLC	T2aN0M0	IB	Primary
B2	16	Male	SCLC	T2aN0M0	IB	Primary
B3	67	Male	SCLC	T2bN0M0	IIA	Primary
B4	67	Male	SCLC	T2bN0M0	IIA	Primary
B5	67	Male	SCLC	T1cN1M0	IIB	Primary
B6	67	Male	SCLC	T1cN1M0	IIB	Primary
B7	60	Male	SCLC	T1cN1M0	IIB	Primary
B8	60	Male	SCLC	T1cN1M0	IIB	Primary
B9	69	Female	SCLC	T2aN1M0	IIB	Primary
B10	69	Female	SCLC	T2aN1M0	IIB	Primary
C1	56	Male	SCLC	T2aN1M0	IIB	Primary
C2	56	Male	SCLC	T2aN1M0	IIB	Primary
C3	39	Male	SCLC	T2aN1M0	IIB	Primary
C4	39	Male	SCLC	T2aN1M0	IIB	Primary
C5	58	Male	SCLC	T2aN1M0	IIB	Primary
C6	58	Male	SCLC	T2aN1M0	IIB	Primary
C7	42	Female	SCLC	T2aN1M0	IIB	Primary
C8	42	Female	SCLC	T2aN1M0	IIB	Primary
C9	51	Female	SCLC	T2aN1M0	IIB	Primary
C10	51	Female	SCLC	T2aN1M0	IIB	Primary
D1	49	Female	SCLC	T2aN1M0	IIB	Primary
D2	49	Female	SCLC	T2aN1M0	IIB	Primary
D3	56	Female	SCLC	T2aN1M0	IIB	Primary
D4	56	Female	SCLC	T2aN1M0	IIB	Primary
D5	36	Male	SCLC	T2aN1M0	IIB	Primary
D6	36	Male	SCLC	T2aN1M0	IIB	Primary
D7	52	Male	SCLC	T2aN1M0	IIB	Primary
D8	52	Male	SCLC	T2aN1M0	IIB	Primary
D9	53	Female	SCLC	T1cN2M0	IIIA	Primary
D10	53	Female	SCLC	T1cN2M0	IIIA	Primary
E1	42	Female	SCLC	T3N1M0	IIIA	Primary
E2	42	Female	SCLC	T3N1M0	IIIA	Primary
E3	47	Female	SCLC	T3N1M0	IIIA	Primary
E4	47	Female	SCLC	T3N1M0	IIIA	Primary
E5	54	Male	SCLC	T4aN1M0	IIIA	Primary
E6	54	Male	SCLC	T4aN1M0	IIIA	Primary
E7	65	Male	SCLC	T3N1M0	IIIA	Primary
E8	65	Male	SCLC	T3N1M0	IIIA	Primary
E9	37	Female	SCLC	T2bN2M0	IIIA	Primary
E10	37	Female	SCLC	T2bN2M0	IIIA	Primary
F1	61	Male	SCLC	T3N1M0	IIIA	Primary
F2	61	Male	SCLC	T3N1M0	IIIA	Primary
F3	41	Male	SCLC	T4N2M0	IIIB	Primary
F4	41	Male	SCLC	T4N2M0	IIIB	Primary
F5	38	Male	SCLC	T3N0M1b	IVA	Primary
F6	38	Male	SCLC	T3N0M1b	IVA	Primary
F7	67	Female	Compound SCLC	T3N1M0	IIIA	Primary
F8	67	Female	Compound SCLC	T3N1M0	IIIA	Primary
F9	65	Male	Compound SCLC	T1bN0M0	IA2	Primary
F10	65	Male	Compound SCLC	T1bN0M0	IA2	Primary
G1	61	Male	Compound SCLC	T1cN1M0	IIB	Primary
G2	61	Male	Compound SCLC	T1cN1M0	IIB	Primary
G3	42	Male	Compound SCLC	T3N0M0	IIB	Primary
G4	42	Male	Compound SCLC	T3N0M0	IIB	Primary
G5	59	Male	SCLC with squamous differentiation	T3N2M0	IIIB	Primary
G6	59	Male	SCLC with squamous differentiation	T3N2M0	IIIB	Primary
G7	67	Male	SCLC with squamous differentiation	T1cN0M0	IA3	Primary
G8	67	Male	SCLC with squamous differentiation	T1cN0M0	IA3	Primary
G9	63	Male	SCLC with squamous differentiation	T2aN0M0	IB	Primary
G10	63	Male	SCLC with squamous differentiation	T2aN0M0	IB	Primary
H1	72	Male	SCLC with squamous differentiation	T2aN0M0	IB	Primary
H2	72	Male	SCLC with squamous differentiation	T2aN0M0	IB	Primary
H3	65	Male	SCLC with squamous differentiation	T2bN1M0	IIB	-
H4	65	Male	SCLC with squamous differentiation	T2bN1M0	IIB	-
H5	2	Female	Normal lung tissue	-	-	-
H6	2	Female	Normal lung tissue	-	-	-
H7	47	Male	Normal lung tissue	-	-	-
H8	47	Male	Normal lung tissue	-	-	-
H9	24	Male	Normal lung tissue	-	-	-
H10	24	Male	Normal lung tissue	-	-	-

## Sheet: Table S2
Supplementary Table S2:Specific genes in glycolysis in H196_Co vs. H196_Mo cells and in MRC5_coH196 vs. MRC5_Mo cells
Gene Symbol	H196_Co_1	H196_Co_2	H196_Co_3	H196_Mo_1	H196_Mo_2	H196_Mo_3	log2 (H196_Co / H196_Mo)	Pvalue(H196_Co / H196_Mo)			Gene Symbol	MRC5_CoH196_1 FPKM	MRC5_CoH196_2 FPKM	MRC5_CoH196_3 FPKM	MRC5_Mo_1 FPKM	MRC5_Mo_2 FPKM	MRC5_Mo_3 FPKM	log2 (MRC5_CoH196 / MRC5_Mo)	Pvalue(MRC5_CoH196 / MRC5_Mo)
CXCR4	1.22	0.99	1.35	0.09	0.04	0.12	3.86419	6.0168e-08			EGLN3	4.61	3.87	4.02	0	0.02	0.18	6.12023	1.97223e-09
ANGPTL4	132.75	114.07	115.84	34.92	32.94	30.81	1.95372	5.50493e-120			CLDN3	0.37	0.33	0.26	0	0	0	5.18301	0.00048098
HK2	63.14	70.9	64	18.55	18.5	18.45	1.91123	2.19468e-182			GAL3ST1	0.19	0.2	0.16	0	0	0	5.18301	0.00048098
STC2	16.73	14.45	15.39	5.02	4.67	5	1.72936	1.32556e-67			CXCR4	0.3	0.55	0.49	0	0.04	0	5.18223	0.000112167
EFNA3	9.85	10.64	10.32	2.98	4.21	3.12	1.64043	1.01069e-23			ANGPTL4	234.94	195.91	224.43	7.27	8.61	8.91	4.90268	8.11339e-301
DPYSL4	1.02	1.1	1.16	0.37	0.34	0.41	1.62039	5.73393e-06			IGFBP3	2617.62	2665.61	2851.57	131.18	151.27	155.1	4.38716	0
ENO2	168.44	162.38	149.6	53.42	55.5	55.42	1.6125	6.6136e-118			TGFA	0.14	0.07	0.01	0	0.01	0	4.0493	0.00905876
DDIT4	281.36	256.65	247.85	81.55	96.48	93.39	1.59861	2.46947e-84			RRAGD	0.2	0.25	0.2	0.02	0.02	0	3.99055	4.61717e-06
FAM162A	60.02	46.68	51.37	21.18	20.72	22.46	1.36245	1.60789e-46			ENO2	297.92	296.78	326.01	24.18	24.22	23.65	3.84634	0
IGFBP3	0.82	0.51	0.5	0.38	0.15	0.25	1.33309	0.00562848			VEGFA	278.56	250.46	281.52	23.24	21.56	20.63	3.83767	0
PGK1	718.15	704.15	671.3	283.44	311.26	327.07	1.24701	9.41222e-72			PPFIA4	10.36	9.57	9.95	1.23	0.91	0.91	3.4632	8.79435e-184
ALDOA	4436.21	3952.63	4087.21	1767.36	1958.25	1897.9	1.216	2.50722e-65			MXI1	26.1	24.31	27.06	2.76	2.76	2.51	3.45811	9.16906e-279
ABCB6	25.71	24.77	26.76	11.23	12.88	12.33	1.15505	1.27692e-37			EFNA3	2.51	2.47	2.83	0.21	0.45	0.21	3.33909	1.7397e-18
ERO1A	62.17	64.19	56.17	31.52	27.24	27.07	1.14679	2.74077e-53			FAM162A	47.91	47.86	49.19	7.63	6.8	6.65	2.95267	0
PPFIA4	5.81	6.71	6.32	3.16	3.15	2.76	1.14261	1.37302e-23			CHST2	10.06	9.46	8.97	1.15	1.74	1.37	2.91672	1.52221e-118
GYS1	41.98	40.17	45.59	18.92	21.46	21.18	1.11748	9.04142e-41			ERO1A	75.04	86.61	83.67	12.88	12.63	12.24	2.85725	0
VEGFA	34.93	33.47	33.18	15.85	16.68	16.49	1.11254	1.83599e-49			AK4	8.62	8.82	8.84	1.77	1.59	1.45	2.62085	5.50749e-175
MXI1	15.7	15.16	14.36	7.9	7.98	7.57	1.05962	4.28796e-29			PDK3	2.9	2.75	2.24	1.05	0.92	1.01	2.61575	1.14001e-71
P4HA1	72.4	71.26	59.34	36.02	32.79	33.4	1.05599	1.08193e-36			DDIT4	84.8	90.46	94.17	18.15	17.37	14.94	2.58594	1.31621e-275
PLOD1	82.71	78.75	80.17	38.15	44.38	43.25	1.00637	6.97962e-39			STC1	54.16	53.97	60.31	9.97	10.81	11.01	2.57752	0
CACNA1H	0.65	1.01	0.78	0.36	0.48	0.51	0.911494	0.00010766			VLDLR	6.22	6.11	6.75	1.39	1.1	1.18	2.55137	1.4487e-148
SDC1	4.62	4.66	4.95	2.75	2.74	2.45	0.909544	7.8937e-10			HK2	35.01	32.73	35.87	7.03	7.92	7.5	2.38207	1.0084e-301
VLDLR	3.65	3.96	3.51	2.2	2.21	1.89	0.88366	3.26935e-16			SPAG4	2.97	3.04	3.27	0.64	0.65	0.65	2.20424	1.32979e-09
FKBP4	161	150.06	150.67	83.64	91.91	90.88	0.854588	2.83433e-35			IRS2	12.98	12.03	13.37	3.19	3.09	3.84	2.09833	3.8471e-147
PLOD2	29.96	32.61	28.61	20.08	16.1	16.73	0.85258	2.19344e-22			ANKZF1	20.51	20.21	22.87	5.72	6.55	5.6	2.00759	3.95156e-95
ANG	12.43	12.1	11.57	5.9	7.91	8.27	0.798219	1.53907e-06			ANG	9.39	9.61	10.51	2.78	3.33	2.39	1.93252	2.09366e-22
ANKZF1	47.17	43.21	42.3	26.17	26.43	27.97	0.782179	7.04656e-23			SRD5A3	19.49	17.75	19.04	6.12	5.86	5.38	1.89887	3.42641e-95
NOL3	40.77	39.43	37.09	22.67	24.34	25.33	0.761495	1.58698e-17			B4GALT4	61.27	64.02	62.36	18.88	19.02	19.22	1.88221	2.64594e-220
LDHA	1349.9	1215.27	1136.8	804.91	758.74	797.07	0.714892	3.8256e-24			PLOD2	147.38	156.7	154.56	46.81	49.9	44.24	1.87355	0
P4HA2	16.4	15.85	14.99	10.12	10.7	9.62	0.704317	7.71262e-17			P4HA1	237.96	249.64	254.8	82.37	77.87	73.23	1.83985	0
SLC16A3	274.06	260.16	279.28	162.44	187.51	172.11	0.687634	2.61679e-21			DPYSL4	22.83	21.87	23.8	7.04	7.43	7.64	1.80237	1.58752e-99
SPAG4	27.96	24.41	25.88	13.94	18.31	18.97	0.661265	1.36696e-06			PGK1	315.96	327.59	324.8	105.31	101.83	105.59	1.80186	0
											TPBG	84.84	79.03	82.74	27.66	29.38	27.86	1.74253	2.68108e-224
											P4HA2	134.19	132.28	134.3	47.98	45.26	44.34	1.72413	0
											CHST1	0.55	0.57	0.59	0.3	0.14	0.27	1.72344	0.000105542
											STC2	283.6	280.65	286.32	105.46	102.69	101.77	1.62798	0
											IER3	175.38	159.57	188.77	65.09	68.56	67.14	1.55193	2.78984e-119
											TGFBI	2194.81	2141.23	2077	894.65	858.69	833.94	1.48012	0
											ALDOA	2897.82	2674.11	2855.27	1156.19	1192.49	1170.47	1.42926	2.26208e-244
											ISG20	0.61	0.68	0.67	0.2	0.24	0.34	1.40377	0.00664479
											PAM	197.88	197.25	194.01	87.14	85.4	79.23	1.40095	6.02876e-245
											LDHA	1308.22	1314.7	1362.11	556.83	570.7	570.56	1.40073	0
											ZNF292	5.6	5.83	5.7	3.08	2.97	2.74	1.14927	3.37613e-55
											GYS1	57.44	54.89	56.21	28.14	30.54	28.9	1.11604	1.26243e-100
											MET	13.11	14.2	14.57	6.64	7.57	7.48	1.08075	5.22366e-54
											PFKP	238.24	227.14	236.86	120.17	127.04	133.92	1.0524	1.24548e-104
											CACNA1H	0.96	1.13	0.92	0.55	0.56	0.52	1.0403	1.41007e-08
											SLC16A3	318.65	328.79	315.77	178.86	191.18	182.76	0.977604	9.25554e-144
											PLOD1	358.51	345.79	349.77	207.62	205.62	193.62	0.967376	5.41663e-127
											ENO1	2276.64	2182.37	2312.84	1294.72	1322.5	1381.59	0.933383	1.99099e-107
											PYGL	42.32	43.78	43.25	26.89	25.18	24.86	0.919372	1.96387e-58
											GLRX	154.24	164.73	165.21	100.26	94.79	96.55	0.899405	3.09747e-54
											GPC4	6.37	5.92	5.7	4.2	3.57	3.32	0.868485	8.69777e-17
											NOL3	14.94	12.6	14.78	10.23	9.05	8.55	0.841491	7.71349e-12
											TPI1	1340.38	1233.99	1329.38	802.77	834.84	834.66	0.828221	5.62214e-75
											CITED2	235.14	220.34	238.59	142.76	152.61	157.97	0.785284	2.39854e-53
											EGFR	35.02	37.55	37.81	24.99	23.67	24.41	0.781876	1.28784e-61
											GFPT1	42.3	44.86	43.18	30.09	31.7	29.59	0.751085	3.4314e-57
											ABCB6	10.25	9.2	10.11	6.51	6.86	6.48	0.733389	1.25665e-13
											ADORA2B	6.61	7.82	7.03	5.02	4.51	4.7	0.729864	3.89921e-06
											MIF	1301.51	1360.94	1346.22	887.35	916.74	939.29	0.702521	7.34545e-66
											PGAM1	579.72	602.95	595.31	414.66	413.9	411.97	0.688656	5.00024e-90
											SLC35A3	4.66	5.8	5.18	3.73	3.69	3.51	0.6598	1.35114e-11
											LHPP	7.47	8.62	8.42	6.35	6.95	6.97	0.601428	8.3573e-05
